# Supplementary material for: Familial episodic ataxia in lambs is potentially associated with a mutation in the fibroblast growth factor 14 (FGF14) gene
Source: PLoS One. 2017 Dec 18;12(12):e0190030. doi: 10.1371/journal.pone.0190030 (PMC5734737; doi:10.1371/journal.pone.0190030)
Supplement: S1 Table — Stop gained and high impact variants obtained after whole genome sequencing using Illumina HiSeq 2000 machine, aligning to the reference sheep genome (Oar3.1) using BWA-MEM, calling variants with GATK 3.4–46, and predicting variant effects with SnpEff 4.1. The function of each gene, or its likely involvement in human disease was determined by searching in Online Mendelian Inheritance of Man (http://www.omim.org/) and National Center for Biotechnology Information, U.S. National Library of Medicine (https://www.ncbi.nlm.nih.gov/gene). (XLSX) [file pone.0190030.s001.xlsx]

## Sheet: Sheet1
Chromosome	Position	Reference	Alternative	Type of variant	Gene	Accession number	Name of gene	Known human genetic disease	OMIM gene number	Other
1	37146854	AT	AGCTTCATCCACGTGTATCAGATCCACAA	Frame shift	Uncharacterised	ENSOARG00000009092				3rd to last codon of gene
1	65678718	TC	T	Frame shift	GBP4	ENSOARG00000015153	Guanylate-binding protein 4-like, induced by interferon-γ	None	612466
1	97103741	CAA	C	Frame shift	NBF4	ENSOARG00000020507	neuroblastoma breakpoint family member 4-like	None	613994
1	110459364	G	C	Stop gained	ITLN2	ENSOARG00000009169	Part of innante immune response	None	609874	Stop gained 1:110460592 (C/T MAF 0.014, 0.012)
1	171563446	C	T	Stop gained	HHLA2	ENSOARG00000018906	Co-stimulatory molecule, activation and down regulation of T-lymphocytes	None	604371	Associated with endogenous retroviruses
2	101742322	GTGCTGTC	G	Frame shift	FBXO16	ENSOARG00000014963	Ubiquitin protein ligase, part of proteolytic pathway	None	608519
2	101742327	T	A	Stop gained	FBXO16	ENSOARG00000014963	Ubiquitin protein ligase, part of proteolytic pathway	None	608519
2	243799202	GCTGC	G	Frame shift	HSPG2	ENSOARG00000008248	heparan sulfate proteoglycan 2 (perlecan)	Dyssegmental dysplasia, Silverman-Handmaker type (microcephaly and skeletal dysplasia) and Schwartz-Jampel syndrome type 1 (a skeletal dysplasia)	142461	Mouse model, defective head development and micromelia
2	243799213	AC	A	Frame shift	HSPG2	ENSOARG00000008248	heparan sulfate proteoglycan 2 (perlecan)	Dyssegmental dysplasia, Silverman-Handmaker type (microcephaly and skeletal dysplasia) and Schwartz-Jampel syndrome type 1 (a skeletal dysplasia)	142461	Mouse model, defective head development and micromelia
2	243799221	AAC	A	Frame shift	HSPG2	ENSOARG00000008248	heparan sulfate proteoglycan 2 (perlecan)	Dyssegmental dysplasia, Silverman-Handmaker type (microcephaly and skeletal dysplasia) and Schwartz-Jampel syndrome type 1 (a skeletal dysplasia); autosomal recessive	142461	Mouse model, defective head development and micromelia
3	21528931	TAG	T	Frame shift	Uncharacterised	ENSOARG00000016180
4	106655045	GCC	G	Frame shift	OR2A4	ENSOARG00000001342	olfactory receptor family 2 subfamily A member 5	None		Smell perceptions
5	44728523	CCTGTGCCGCCGCGG	C	Frame shift	Uncharacterised	ENSOARG00000014847				Frame shift 5:44744913 (MAF 0.362), Stop gained 5:44728343 (MAF 0.350, 0.400) and 5:44737160 (MAF unknown)
8	36066048	GA	G	Frame shift	Uncharacterised	ENSOARG00000011549
9	9167974	T	TA	Frame shift	Uncharacterised	ENSOARG00000012288
9	9168251	TC	T	Frame shift	Uncharacterised	ENSOARG00000012288
9	9168253	TC	T	Frame shift	Uncharacterised	ENSOARG00000012288
9	9168785	GT	G	Frame shift	Uncharacterised	ENSOARG00000012288
9	76053590	G	T	Stop gained	YWHAZ	ENSOARG00000004596	Tyrosine 3-monooxygenase/tryptophan 5-monooxygenase activation protein zeta, important regulator of apoptosis	None	601288	Results in loss of last 6 amino acids of protein
10	71168144	A	G	Start lost	ABCC4 (MDR4)	ENSOARG00000001221	ATP-binding cassette sub-family C member 4/Multidrug resistance-associated protein 4-like	Upregulated in some neoplasms	605250
10	71168169	CG	C	Frame shift	ABCC4 (MDR4)	ENSOARG00000001221	ATP-binding cassette sub-family C member 4/Multidrug resistance-associated protein 4-like	Upregulated in some neoplasms	605250
10	71293337	G	A	Stop gained	ABCC4	ENSOARG00000001282	Multidrug resistance-associated protein-4-like, mediate removal of drugs from cells	Cancer drug resistance	605250
10	71976977	G	A	splice region variant	ABCC4 (MDR4)	ENSOARG00000001808	ATP-binding cassette sub-family C member 4/Multidrug resistance-associated protein 4-like	Upregulated in some neoplasms	605250
10	71976993	T	C	splice region variant	ABCC4 (MDR4)	ENSOARG00000001808	ATP-binding cassette sub-family C member 4/Multidrug resistance-associated protein 4-like	Upregulated in some neoplasms	605250
10	71977205	G	GAT	Frame shift	ABCC4 (MDR4)	ENSOARG00000001808	ATP-binding cassette sub-family C member 4/Multidrug resistance-associated protein 4-like	Upregulated in some neoplasms	605250
10	71998092	G	GTT	Frame shift	ABCC4 (MDR4)	ENSOARG00000001808	ATP-binding cassette sub-family C member 4/Multidrug resistance-associated protein 4-like	Upregulated in some neoplasms	605250
10	71998099	T	TC	Frame shift	ABCC4 (MDR4)	ENSOARG00000001808	ATP-binding cassette sub-family C member 4/Multidrug resistance-associated protein 4-like	Upregulated in some neoplasms	605250	Missense variant at same position T/C with MAF 0.365
10	72079789	G	T	splice region variant	ABCC4 (MDR4)	ENSOARG00000001808	ATP-binding cassette sub-family C member 4/Multidrug resistance-associated protein 4-like	Upregulated in some neoplasms	605250	Similar splice variants at 72079785 (rs422977343, MAF 0.091) and 72079788 (rs405681762, MAF 0.474)
10	77593415	G	A	Stop gained	FGF14	ENSOARG00000004918	Interacts with voltage gated sodium channels	Spinocerebellar ataxia 27	601515, 609307	Similar phenotype to affected sheep
13	75350105	T	G	splice region variant	ZMYND8 (RACK7)	ENSOARG00000009419	zinc finger MYND-type containing 8	None	615713	Heterozygous mouse model had no abnormalities
13	75352575	C	A	Stop gained	ZMYND8	ENSOARG00000009419		None	615713
13	75352671	T	A	Stop gained	ZMYND8	ENSOARG00000009419		None	615713
13	75352698	G	A	Stop gained	ZMYND8	ENSOARG00000009419		None	615713
13	75360839	CAGGTCTTGC	CGT	Frame shift	ZMYND8 (RACK7)	ENSOARG00000009419	zinc finger MYND-type containing 8	None	615713	Heterozygous mouse model had no abnormalities
13	75360907	G	A	Stop gained	ZMYND8	ENSOARG00000009419		None	615713
13	75360974	T	A	splice region variant	ZMYND8 (RACK7)	ENSOARG00000009419	zinc finger MYND-type containing 8	None	615713	Heterozygous mouse model had no abnormalities
14	55880797	T	TCTCC	Frame shift	GPR32 (RVDR1)	ENSOARG00000014142	G protein coupled receptor 32	None	603195	Involved in inflammation
15	50707	C	G	Stop gained	Uncharacterised protein	ENSOARG00000001586
15	50885	C	T	Stop gained	Uncharacterised protein	ENSOARG00000001586
15	72567	TG	T	Frame shift	Uncharacterised	ENSOARG00000001625	Uncharacterised protein			Stop gained at 15:72484 (MAF 0.028) and frame shift at 15:72650 (MAF 0.003)
16	53041548	G	GC	Frame shift	EP4 OR antigen WC1.1 like	ENSOARG00000012904	Prostaglandin E2 receptor OR T cell antigen	EP4 receptor associated with Crohns disease	601586	Unclear as to correct gene as sequence blasts to both
17	70214326	GTGCTGTC	G	Frame shift	IGLV5.4	ENSOARG00000012457	Immunoglobulin V lambda chain (5.4)	Involved in inflammation	147240
17	70279194	CT	CATCA	Frame shift	IGLV9-49 or ZNF280B	ENSOARG00000012509 or ENSOARG00000004846	Immunoglobulin V lambda chain (9-49) or zinc finger protein 280B	IGLV involved in inflammation, ZNF280B regulates MDM2 (upregulated prostate cancer)
17	70308793	G	C	Stop gained	PRAME	ENSOARG00000012569	Tumour antigen preferentially expressed in melanoma, and in leukaemias	Tumour antigen	606021	Stop gained 17:70310141, no frequency data
17	70312588	AGT	A	Frame shift	PRAME	ENSOARG00000012569	Tumour antigen preferentially expressed in melanoma, and in leukaemias	Tumour antigen	606021	Stop gained 17:70312580, MAF 0.227; and 17:70312596, MAF 0.223
18	26351462	C	A	Stop gained	Endogenous retrovirus group K member 9 Pol protein-like	ENSOARG00000015918	Endogenous retrovirus group K member 9 Pol protein-like
20	27769016	T	TGGCTG	Frame shift	MHC class 1 antigen	ENSOARG00000015002	major histocompatibility complex class 1	Involved in inflammation and antigen presentation		Frame shift at 20:27769571 (uncommon)
21	26747107	C	G	Stop gained	OR8G3P	ENSOARG00000015511	Olfactory receptor 8G3 pseudogene	None
21	37627244	G	A	Stop gained	Uncharacterised protein	ENSOARG00000004994
24	2357859	GCTGC	G	Frame shift	KREMEN2	ENSOARG00000000662	kringle containing transmembrane protein 2	None	609899	Interacts with dkk1 and wnt (osteocyte function)
24	23023745	ACCACT	A	Frame shift	HNRNPA1L2	ENSOARG00000010743	heterogeneous nuclear ribonucleoprotein A1-like 2	Associated with amyotrophic lateral sclerosis
24	23023752	CG	C	Frame shift	HNRNPA1L2	ENSOARG00000010743	heterogeneous nuclear ribonucleoprotein A1-like 2	Associated with amyotrophic lateral sclerosis
