# Supplementary material for: Familial episodic ataxia in lambs is potentially associated with a mutation in the fibroblast growth factor 14 (FGF14) gene
Source: PLoS One. 2017 Dec 18;12(12):e0190030. doi: 10.1371/journal.pone.0190030 (PMC5734737; doi:10.1371/journal.pone.0190030)
Supplement: S2 Table — Non-synomous missense variants obtained after whole genome sequencing using Illumina HiSeq 2000 machine, aligning to the reference sheep genome (Oar3.1) using BWA-MEM, calling variants with GATK 3.4–46, and predicting variant effects with SnpEff 4.1. The function of each gene, or its likely involvement in human disease was determined by searching in Online Mendelian Inheritance of Man (http://www.omim.org/) and National Center for Biotechnology Information, U.S. National Library of Medicine (https://www.ncbi.nlm.nih.gov/gene). (XLSX) [file pone.0190030.s002.xlsx]

## Sheet: Sheet1
Chromosome	Position	Reference	Alternative	Gene	Accession number	Name of gene	Function	Known human genetic disease	OMIM gene number
1	17421003	T	C	OR2A12	ENSOARG00000009721	Olfactory receptor 2A12 like	Smell perception
1	20683784	A	G	TRA2A	ENSOARG00000002323	Transformer 2 protein, homolog alpha	Regulation pre-mRNA splicing of sex determination genes		602718
1	37146844	T	G	Uncharacterised protein	ENSOARG00000009092	Uncharacterised protein
1	65727608	T	C	Possibly APOBEC3A and CBX7 genes	ENSOARG00000015226	Apolipoprotein B mRNA-editing enzyme, catalytic polypeptide-like 3A and gap junction protein beta-7	Binds zinc (APOBEC3A) and gap junction expressed placenta (CBX7)	Associated with psoriasis and cancer (ABOPEC3A)	607110 and 611921
1	97110448	C	A	NBPF4	ENSOARG00000020507	Neuroblastoma breakpoint family member 4-like	Function unknown	Members of the family associated with some cases neuroblastoma	613994
1	101125827	G	C	FLG	ENSOARG00000021087	Filaggrin-like	Component of keratohyalin granules in epidermis	Susceptibility to atopic dermatitis	135940
1	105639784	T	C	ETV3	ENSOARG00000006704	ETS variant gene-3	Oncogene, suppression of transcription		164873
1	110458352	A	T	ITLN2	ENSOARG00000009169	Intelectin-2	Part of innante immune response		609874
1	110458354	T	C	ITLN2	ENSOARG00000009169	Intelectin-2	Part of innante immune response		609874
1	110459492	C	T	ITLN2	ENSOARG00000009169	Intelectin-2	Part of innante immune response		609874
1	110459501	C	G	ITLN2	ENSOARG00000009169	Intelectin-2	Part of innante immune response		609874
1	110459531	C	T	ITLN2	ENSOARG00000009169	Intelectin-2	Part of innante immune response		609874
1	115804053	C	T	MGST3	ENSOARG00000011493	Glutathione S-transferase, microsomal 3	Expressed heart, skeletal muscle, adrenal cortex	Not associated with diabetes mellitus	604564
1	118895404	T	C	possibly LAD1	ENSOARG00000012650	Ladinin-1	Anchoring filament protein at the dermal-epidermal junction	Linear IgA disease antigen	602314
1	171569506	T	A	HHLA2	ENSOARG00000018906	Human endogenous retrovirus H, long terminal repeat associating-2	Activation and downregulation of T-lymphocytes		604371
1	240087758	G	A	PRO	ENSOARG00000015448	EnJSRV-20 endogenous virus Jaagsiekte sheep retrovirus	Endogenous retrovirus
10	70849567	A	G	ABCC4	ENSOARG00000001163	Multidrug resistance-associated protein 4-like	Drug resistance	Drug resistance	605250
11	15454643	C	T	ERVKPL113	ENSOARG00000009398	Endogenous retrovirus group K member 113 Pol protein-like	Reverse transcriptase like
11	18877251	G	A	LGALS9	ENSOARG00000016020	Galectin-9 like	Involved in thymus development		601879
11	23744683	G	A	OR1E2	ENSOARG00000004191	Olfactory receptor 1E2-like	Smell perception
11	40949201	G	A	KRTAP9-9	ENSOARG00000015893	Keratin-associated protein 9-9-like	Cross-link with hair keratin
12	4903390	T	A	CFH	ENSOARG00000008550	Complement factor H	Regulates function of alternative complement pathway	Associated with susceptibility to atypical haemolytic uraemic syndrome 1, membranoproliferative glomerulonephritis, age-related macular degeneration, basal laminar drusen (retinal disease)	134370
12	27255910	G	A	H3F3	ENSOARG00000017859	H3 Histone family member 3A	Part of the nucleosome structure of the chromosome	Mutations common in glioblastoma multiforme	601128
13	16642342	T	G	ANKRD62	ENSOARG00000015512	Ankyrin repeat domain-containing protein 62-like
13	16655450	C	T	ANKRD26	ENSOARG00000015587	Ankyrin repeat domain-containing protein 26-like		Autosomal dominant nonsyndromic thrombocytopenia-2	610855
13	16655492	G	A	ANKRD26	ENSOARG00000015587	Ankyrin repeat domain-containing protein 26-like		Autosomal dominant nonsyndromic thrombocytopenia-2	610855
13	16673178	C	T	ANKRD26	ENSOARG00000015587	Ankyrin repeat domain-containing protein 26-like		Autosomal dominant nonsyndromic thrombocytopenia-2	610855
13	42455083	G	T	AKR1C3	ENSOARG00000009762	Dihydrodiol dehydrogenase 3-like	Catalyse conversion of aldehydes to ketones	Possible association with excess testosterone in polycystic ovary syndrome	603996
13	73552930	G	C	TKDP1	ENSOARG00000005816	Trophoblast Kunitz domain protein 1	Possible role in maternal-conceptus interactions
13	75350108 - 75371402	28 SNPs	28 SNPs	ZMYND8	ENSOARG00000009419	Zinc finger, MYND-type containing 8	Possibly involved in cell signaling		615713
14	7139517	G	A	ATMIN	ENSOARG00000008261	ATM interactor	DNA damage response, embryonic development		614693
14	60637640	A	G	ZNF667	ENSOARG00000003308	Zinc finger protein 667	Upregulation during myocardial infarction/reperfusion		611024
15	50638	A	C	ERVK5	ENSOARG00000001586	Endogenous retrovirus group K member 5 Gag polyprotein	Endogenous retrovirus
15	50788	G	A	ERVK5	ENSOARG00000001586	Endogenous retrovirus group K member 5 Gag polyprotein	Endogenous retrovirus
15	50819	T	A	ERVK5	ENSOARG00000001586	Endogenous retrovirus group K member 5 Gag polyprotein	Endogenous retrovirus
15	50829	T	C	ERVK5	ENSOARG00000001586	Endogenous retrovirus group K member 5 Gag polyprotein	Endogenous retrovirus
15	50981	G	A	ERVK5	ENSOARG00000001586	Endogenous retrovirus group K member 5 Gag polyprotein	Endogenous retrovirus
15	51021	T	C	ERVK5	ENSOARG00000001586	Endogenous retrovirus group K member 5 Gag polyprotein	Endogenous retrovirus
15	51089	A	G	ERVK5	ENSOARG00000001586	Endogenous retrovirus group K member 5 Gag polyprotein	Endogenous retrovirus
15	21340159	A	G	TRIM59	ENSOARG00000016983	Tripartite motif-containing protein 59			616148
15	76326692	G	A	OR4C12	ENSOARG00000008486	Olfactory receptor family 4 subfamily C member 12	Smell perception
15	76786366	G	A	OR5T2	ENSOARG00000011456	Olfactory receptor family 5 subfamily T member 2	Smell perception
15	76911127	T	C	Uncharacterised protein	ENSOARG00000011777	Uncharacterised protein
15	79664694	T	A	OR4D11	ENSOARG00000013415	Olfactory receptor 4D11-like	Smell perception
15	79664698	A	G	OR4D11	ENSOARG00000013415	Olfactory receptor 4D11-like	Smell perception
16	48883913	T	G		ENSOARG00000012793	Uncharacterised protein
16	53041595	C	T	EP4C	ENSOARG00000012904	Prostaglandin E receptor 4c	Prostanoid receptor
17	26642685	T	G	ERVK19	ENSOARG00000015137	Endogenous retrovirus group K member 19 Pol protein-like	Endogenous retrovirus		611054
17	70277724-70279269	43 SNPs	43 SNPs	ZNF280B	ENSOARG00000004846	Zinc finger protein 280B	Involved in p53 regulation	Possible association with neoplasia
17	70308592	G	T	PRAME	ENSOARG00000012569	Preferentially expressed antigen in melanoma	Tumour antigen preferentially expressed in melanoma, and in leukaemias	Association with neoplasia	606021
19	37719446	G	A	ERVK25	ENSOARG00000011548	Endogenous retrovirus group K member 25 Env polyprotein-like	Endogenous retrovirus
2	39884261	A	G	CDCA2	ENSOARG00000009851	Cell division cell cycle associated protein 2	Involved in reformation of nuclear envelope and DNA repair
2	42381702	G	A	RHOBTB2	ENSOARG00000010174	Rho related BTB domain containing 2	Rho GTPase	Possible association with breast cancer	607352
2	88871946	AA	GC	IFNB	ENSOARG00000008675	Interferon beta-2-like	Immune system	Possible association with leukaemia and response to different infections	147640
2	89005851	G	C	IFNW1	ENSOARG00000014387	Interferon omega-1-like	Immune system	Deletions associated with leukaemia	147553
2	101742306	T	C	FBXO16	ENSOARG00000014963	F-Box only protein-16	Subunit of a ubiquitin ligase complex		608519
2	111705319	G	T	AIMP1	ENSOARG00000009336	Aminoacyl tRNA synthase complex-interacting multifunctional protein 1	Activation of endothelial cells and immune cells, also expressed in hippocampal neurons	Autosomal recessive hypomyelinating leukodystrophy with cerebral atrophy, muscle atrophy	603605
2	111705330	CC	TG	AIMP1	ENSOARG00000009336	Aminoacyl tRNA synthase complex-interacting multifunctional protein 1	Activation of endothelial cells and immune cells, also expressed in hippocampal neurons	Autosomal recessive hypomyelinating leukodystrophy with cerebral atrophy, muscle atrophy	603605
2	118530279	G	A	ASNSD1	ENSOARG00000016379	Asparagine synthetase domain containing-1	Asparagine synthetase activity
2	118530308	A	C	ASNSD1	ENSOARG00000016379	Asparagine synthetase domain containing-1	Asparagine synthetase activity
2	118530340	A	G	ASNSD1	ENSOARG00000016379	Asparagine synthetase domain containing-1	Asparagine synthetase activity
2	123263827	C	G	ERVK9	ENSOARG00000016691	Endogenous retrovirus group K member 9 Pol protein-like	Endogenous retrovirus
2	123264203	G	A	ERVK9	ENSOARG00000016691	Endogenous retrovirus group K member 9 Pol protein-like	Endogenous retrovirus
2	206726710	C	T		ENSOARG00000018390	MLV-related proviral Env polyprotein-like	Endogenous retrovirus
2	206726749	G	A		ENSOARG00000018390	MLV-related proviral Env polyprotein-like	Endogenous retrovirus
20	27767493	G	T	MHCI-H10	ENSOARG00000015002	MHC class I antigen (ovar-MHCI-H10 gene)	Antigen presentation
20	29735129	T	C	OR2B8	ENSOARG00000009112	Olfactory receptor 2B8	Smell perception
21	5204659	C	T	TRIM43	ENSOARG00000003656	Tripartite motif-containing protein 43-like
21	26746423	A	G	OR8G3P	ENSOARG00000015511	Olfactory receptor 8G3 pseudogene
21	26746432	C	T	OR8G3P	ENSOARG00000015511	Olfactory receptor 8G3 pseudogene
21	26746437	G	A	OR8G3P	ENSOARG00000015511	Olfactory receptor 8G3 pseudogene
21	46771517	G	C	PPIFA1	ENSOARG00000018678	PTPRF interacting protein alpha 1 (liprin alpha 1)	Overexpression impairs dendrite arborization in the hippocampus		611054
23	46074802	T	A	ATP5A1	ENSOARG00000002910	ATP synthase, H+ transporting, mitochondrial F1 complex, alpha subunit 1, cardiac muscle	Alpha subunit of the mitochondral ATP synthase	Mitochondrial Complex V Deficiency, Nuclear Type 4 and Combined Oxidative Phosphorylation Deficiency 22, autosomal recessive, resulting in early death due to progressive encephalopathy	164360
24	15350062	G	C	RAN	ENSOARG00000010707	Ras related nuclear protein	Member of RAS oncogene family, control of DNA synthesis and cell cycle progression		601179
24	23023768	A	C	HNRPA1	ENSOARG00000010743	Heterogeneous nuclear ribonucleoprotein A1-like	Shuttling function between nucleus and cytoplasm	Inclusion Body Myopathy with early onset Paget disease without frontotemporal dementia 3, and amyotrophic lateral sclerosis 20 with multisystemic proteinopathy	164017
26	13896430	G	A		ENSOARG00000004114	60S ribosomal protein L7 pseudogene
3	21528541	T	C		ENSOARG00000016180	Pollen-specific leucine-rich repeat extensin-like protein 2
3	21528957	T	C		ENSOARG00000016180	Pollen-specific leucine-rich repeat extensin-like protein 2
3	22103525	C	T	DPPA4	ENSOARG00000016287	Developmental pluripotency-associated protein 4-like	Required for proper lung development		614125
3	31524027	C	T	FTH1	ENSOARG00000014339	Ferritin heavy chain 1	Part of iron storage protein ferritin	Haemochromatosis type 5	134770
3	56767617	G	A	KCMF1	ENSOARG00000020445	Potassium channel modulatory factor 1	Expressed in heart, muscle, kidney, induced by basic FGF	Associated with pancreatic and gastric cancer	614719
3	179324544	A	T	APOL3	ENSOARG00000018682	Apolipoprotein L3-like	Role in cholestrol transport		607253
3	184074536	G	A	ERVK25	ENSOARG00000019559	Endogenous retrovirus group K member 25 Env polyprotein-like	Endogenous retrovirus
3	204566047	G	C	CCNB1	ENSOARG00000021023	G2/mitotic-specific cyclin-B1-like	Mitosis promoting factor		123836
3	206626100	G	A	CD163L	ENSOARG00000003092	Antigen WC1.1-like	Cysteine rich scavenger receptor, expressed by monocytoid cells		606079
3	206808705	C	G	CD163L	ENSOARG00000003403	Antigen WC1.1-like	Cysteine rich scavenger receptor, expressed by monocytoid cells		606079
3	206808735	T	A	CD163L	ENSOARG00000003403	Antigen WC1.1-like	Cysteine rich scavenger receptor, expressed by monocytoid cells		606079
3	206824133	C	G	CD163L	ENSOARG00000003494	Antigen WC1.1-like	Cysteine rich scavenger receptor, expressed by monocytoid cells		606079
3	206916511	C	T	DMBT1	ENSOARG00000003615	Deleted in malignant brain tumors 1 protein	Tumour suppressor gene	Associated with medulloblastoma and glioblastoma multiforme	601969
3	207000892	C	G	CD163L	ENSOARG00000003829	Antigen WC1.1-like	Cysteine rich scavenger receptor, expressed by monocytoid cells		606079
3	207007092	C	G	CD163L	ENSOARG00000003829	Antigen WC1.1-like	Cysteine rich scavenger receptor, expressed by monocytoid cells		606079
3	207007499	C	T	CD163L	ENSOARG00000003829	Antigen WC1.1-like	Cysteine rich scavenger receptor, expressed by monocytoid cells		606079
3	207013073	G	A	CD163L	ENSOARG00000003829	Antigen WC1.1-like	Cysteine rich scavenger receptor, expressed by monocytoid cells		606079
4	71070273	C	T	Uncharacterised protein	ENSOARG00000010705	Uncharacterised protein
4	89979496	A	G	Uncharacterised protein	ENSOARG00000001648	Uncharacterised protein
4	105333846	C	T	TCRBV	ENSOARG00000001233	T-cell receptor beta chain variable cluster	Immune system function		615446
4	112437440	T	A	GIMAP7	ENSOARG00000001140	GTPase IMAP family member 7-like	Regulator of lymphocyte survival		616961
4	112437751	G	C	GIMAP7	ENSOARG00000001140	GTPase IMAP family member 7-like	Regulator of lymphocyte survival		616961
4	112437831	T	A	GIMAP7	ENSOARG00000001140	GTPase IMAP family member 7-like	Regulator of lymphocyte survival		616961
4	112438032	C	T	GIMAP7	ENSOARG00000001140	GTPase IMAP family member 7-like	Regulator of lymphocyte survival		616961
4	112743319	C	T	GIMAP5	ENSOARG00000001645	GTPase IMAP family member 5-like	Regulator of lymphocyte survival		608086
5	13627293	C	T	HNRPA2B1	ENSOARG00000016439	Heterogeneous nuclear ribonucleoproteins A2/B1-like	Involved in RNA processing, trafficking etc	Inclusion Body Myopathy with early onset Paget disease without frontotemporal dementia 2	600124
5	33776639	G	A		ENSOARG00000001781	Uncharacterised protein
5	49174876	C	T	IK	ENSOARG00000018395	IK cytokine	Inhibits antigen presentation		600549
7	7951100	A	G	NUDT15	ENSOARG00000011596	probable 8-oxo-dGTP diphosphatase - nudix hydrolase 15	Inactivates thiopurine metabolites	Poor metabolism of thiopurines	615792
7	9908476	G	A	BHMT2	ENSOARG00000017231	Betaine-homocysteine S-methyltransferase 2	Methylation of homocysteine		605932
7	22421157	AC	GT	TCR	ENSOARG00000019514	T cell receptor	Antigen presentation
7	22510158	T	C	Uncharacterised protein	ENSOARG00000019537	Uncharacterised protein
7	22516991	T	C	Uncharacterised protein	ENSOARG00000019538	Uncharacterised protein
7	22516994	C	T	Uncharacterised protein	ENSOARG00000019538	Uncharacterised protein
7	22516997	A	G	Uncharacterised protein	ENSOARG00000019538	Uncharacterised protein
7	22517026	T	C	Uncharacterised protein	ENSOARG00000019538	Uncharacterised protein
7	22517042	T	C	Uncharacterised protein	ENSOARG00000019538	Uncharacterised protein
8	36066066	G	A	Uncharacterised protein	ENSOARG00000011549	Uncharacterised protein
8	77156294	T	C	HNRPA1	ENSOARG00000002677	Heterogeneous nuclear ribonucleoprotein A1-like	Shuttling function between nucleus and cytoplasm	Inclusion Body Myopathy with early onset Paget disease without frontotemporal dementia 3, and amyotrophic lateral sclerosis 20 with multisystemic proteinopathy	164017
9	2298592	C	G	Uncharacterised protein	ENSOARG00000020136	Uncharacterised protein
